# Supplementary material for: Comparison of various chemometric methods on visible and near-infrared spectral analysis for wood density prediction among different tree species and geographical origins
Source: Front Plant Sci. 2023 Mar 10;14:1121287. doi: 10.3389/fpls.2023.1121287 (PMC10036815; doi:10.3389/fpls.2023.1121287)
Supplement: Supplementary file 1 [file DataSheet_1.zip]

Archive with 3 entries (2 files):
- code/FOAGRNN.m
- code/LWT5.m
- code/
