# Supplementary material for: Comparison of various chemometric methods on visible and near-infrared spectral analysis for wood density prediction among different tree species and geographical origins
Source: Front Plant Sci. 2023 Mar 10;14:1121287. doi: 10.3389/fpls.2023.1121287 (PMC10036815; doi:10.3389/fpls.2023.1121287)
Supplement: Supplementary file 1 [file DataSheet_1.zip › code/FOAGRNN.m]

datatrain = train_data;
datatest = test_data;
input_train=datatrain';
output_train=train_label';
input_test=datatest';
output_test=test_label';
[input_train1,PS]=mapminmax(input_train);
input_test1=mapminmax('apply',input_test,PS);
[output_train1,PS1]=mapminmax(output_train);
output_test1=mapminmax('apply',output_test,PS1); 
n=size(yuce,1);
X_axis=rand();
Y_axis=rand();
sizepop=10;  
maxgen=150; 
for i=1:sizepop
    X(i)=X_axis+2*rand()-1; 
    Y(i)=Y_axis+2*rand()-1;
    D(i)=(X(i)^2+Y(i)^2)^0.5;
    S(i)=1/D(i);
    g=0;
    p=S(i);
    if 0.001>p 
         p=1;
    end
       
    net=newgrnn(input_train1,output_train1,p);
    yc=sim(net,input_test1);
    yc=mapminmax('reverse',yc,PS1);
    y=yc-output_test;
    for ii=1:n
        g=g+y(ii)^2;
    end
    Smell(i)=g^0.5/n;
end 
[bestSmell bestindex] = min( Smell );
X_axis = X( bestindex );
Y_axis = Y( bestindex );
bestS = S( bestindex );
smellBest = bestSmell;
fprintf('Enter iterative fruit fly searching...\n')
fprintf('______________________________________\n')
for gen=1:maxgen
    for i=1:sizepop
     
        X(i)=X_axis+2*rand()-1;
        Y(i)=Y_axis+2*rand()-1;
        D(i)=(X(i)^2+Y(i)^2)^0.5;
        S(i)=1/D(i);
        g=0;
        p=S(i);
        if 0.001>p 
            p=1;
        end
        net=newgrnn(input_train1,output_train1,p);
        yc=sim(net,input_test1);
        yc=mapminmax('reverse',yc,PS1);
        y=yc-output_test;
        for ii=1:n;
            g=g+y(ii)^2;
        end
        Smell(i)=g^0.5/n; 
    end
    [bestSmell bestindex] = min( Smell );
    if bestSmell < smellBest
        X_axis = X( bestindex );
        Y_axis = Y( bestindex );
        smellBest = bestSmell;
        bestS = S( bestindex );    
    end
    yy(gen)=smellBest; 
    Xbest(gen)=X_axis;
    Ybest(gen)=Y_axis;
    if bestSmell < 0.01       
        break;
    end
end
figure(1)
plot(yy)
title('Optimization process','fontsize',12)
xlabel('Iteration Number','fontsize',12);ylabel('RMSE','fontsize',12);
figure(2)
plot(Xbest,Ybest,'b.');
title('Fruit fly flying route','fontsize',14)
xlabel('X_axis','fontsize',12);
ylabel('Y_axis','fontsize',12);
grid on
tt1 = ['×î¼ÑµÄ²ÎÊýÖµÎª£º' , num2str( bestS )]
tt2 = [ '¶ÔÓ¦µÄºá×ø±êÖµÎª£º', num2str( Xbest(gen))]
y3=yc';
figure(3)
[m,b,r1]=postreg(yc',yczz)
