# Supplementary material for: Comparison of various chemometric methods on visible and near-infrared spectral analysis for wood density prediction among different tree species and geographical origins
Source: Front Plant Sci. 2023 Mar 10;14:1121287. doi: 10.3389/fpls.2023.1121287 (PMC10036815; doi:10.3389/fpls.2023.1121287)
Supplement: Supplementary file 1 [file DataSheet_1.zip › code/LWT5.m]

clear 
load train_x;
[m,n]=size(train_x);
lsdb5=liftwave('db5');
els={'p',[-0.125 0.125],0};
lsnew=addlift(lsdb5,els);
for i=1:m;
[cA1(i,:),cD1(i,:)]=lwt(train_x(i,:),lsnew);
end
for i=1:m;
[cA2(i,:),cD2(i,:)]=lwt(cA1(i,:),lsnew);
end
for i=1:m;
[cA3(i,:),cD3(i,:)]=lwt(cA2(i,:),lsnew);
end
for i=1:m;
[cA4(i,:),cD4(i,:)]=lwt(cA3(i,:),lsnew);
end
for i=1:m;
[cA5(i,:),cD5(i,:)]=lwt(cA4(i,:),lsnew);
end
length=size(cA5,2);
c=zeros(1,length*32);
for i=1:m;
    for j=1:length
    c(i,j)=cA5(i,j);
    end
end
for i=1:m;
    for j=length+1:2*length
    c(i,j)=cD5(i,j-length);
    end
end
for i=1:m;
    for j=length*2+1:4*length
    c(i,j)=cD4(i,j-2*length);
    end
end
for i=1:m;
    for j=length*4+1:8*length
    c(i,j)=cD3(i,j-4*length);
    end
end
for i=1:m;
    for j=length*8+1:16*length
    c(i,j)=cD2(i,j-8*length);
    end
end
for i=1:m;
    for j=length*16+1:32*length
    c(i,j)=cD1(i,j-16*length);
    end
end
l(1)=length;
l(2)=length;
l(3)=length*2;
l(4)=length*4;
l(5)=length*8;
l(6)=length*16;
l(7)=length*32;
thr=0.05;
keepapp=1;
for i=1:m;
X(i,:)=wdencmp('gbl',c(i,:),l,'db5',5,thr,'h',keepapp);
end
